# Supplementary material for: A Comprehensive Investigation of Active Learning Strategies for Conducting Anti-Cancer Drug Screening
Source: Cancers (Basel). 2024 Jan 26;16(3):530. doi: 10.3390/cancers16030530 (PMC10854925; doi:10.3390/cancers16030530)
Supplement: Supplementary file 1 [file cancers-16-00530-s001.zip]

Archive with 1 entries (1 files):
- cancers-2771580-supplementary.pdf
